# Supplementary material for: Batch correction methods for nontarget chemical analysis data: application to a municipal wastewater collection system
Source: Anal Bioanal Chem. 2023 Jan 11;415(7):1321–31. doi: 10.1007/s00216-023-04511-2 (PMC9928919; doi:10.1007/s00216-023-04511-2)
Supplement: Supplementary file 2 — Supplementary file2 (XLSX 50 KB) [file 216_2023_4511_MOESM2_ESM.xlsx]

## Sheet: SRT
	NTA Study Reporting Tool
	Please read before using! Purpose: This Tool was developed for use by NTA researchers and reviewers to assess the quality of NTA study reporting, and the resulting scores reflect solely whether the reporting is sufficiently complete and transparent (based on current, best available understanding of the environmental, food, and exposomics NTA communities). The Tool is not intended for evaluation o…
	Section	Category	Sub-Category	Example Information to Report	Score (use drop-down menu)	Rationale for score
	Methods	Study Design	Objectives & Scope	• Study goals and hypotheses • Scope of the study with respect to use of NTA / suspect screening • Expected chemical coverage of approach and potential limitations	2	Study goals and relevance to NTA are stated, however, expected chemical coverage is not clearly stated.
			Sample Information & Preparation	• Sample collection/replication, handling/storage, preparation, extraction, & clean-up methods (and related QA practices) • Intended use of samples (e.g., method development, compound identification, etc.) • Development and intended use of blanks	3	All information regarding sample information and preparation has been provided.
			QC Spikes & Samples	• Development of QC spikes/samples (e.g., isotopically labeled standards/spikes, native standard spikes, matrix pools) • Intended use of QC spikes/samples (e.g., to monitor instrument performance, data normalization, etc.)	2	Coverage of chemical space by isotopically labelled standards (ISTDs) and spiked compounds was minimal, however, original study design was mostly for analysis of pesticides, which the spikes and ISTDs were chosen for.
		Data Acquisition	Analytical Sequence	• Sample randomization and use of replicate injections • Inclusion of blanks and QC samples in the acquisition sequence • Information about single vs. multiple analytical batches	2	Samples were not randomized in either the MB or SB runs. Blanks, QCs, and replicate injections of calibration standards were used, and information regarding sequence and batch were included.
			Chromatography	• Instrument specifications • Method settings (e.g., column/guard, mobile phases, gradient, injection techniques)	3	All information regarding chromatography has been provided.
			Mass Spectrometry	• Instrument specifications • Instrument calibration and/or tuning procedures • Method settings (e.g., acquisition parameters, such as polarity, resolution, data-dependent vs. data-independent)	3	All information regarding mass spectrometry has been provided.
		Data Processing & Analysis	Data Processing	• File conversion information (e.g., to open-source format, centroiding) • Software program(s) used • Workflow steps (e.g., peak picking, RT calibration, alignment, gap filling) and settings • Feature detection thresholds (e.g., replicate detection criteria; min height, area, or S/N levels; comparison to occurrence/abundance in blanks) • Data correction or normalization methods (e.g., peak area/h…	3	All data processing steps have been provided.
			Statistical & Chemometric Analysis	• Software programs(s)/package(s) used & samples/sample groups to which analyses were applied • Basic statistical analysis method goals (e.g., summarize data, evaluate variability, hypothesis testing), type (e.g., Wilcoxon rank sum test, Chi-square test), assumptions, and settings/thresholds • Chemometric analysis method goals (e.g., prioritize features, compare/classify samples, evaluate relatio…	3	All information about statistical methods and goals was provided.
			Annotation & Identification	• Software program(s) used (or description of manual annotation/identification efforts) • Libraries and databases used (including details such as chemical coverage, resolution, metadata inclusion; information about in-house databases) • Workflow steps (e.g., formula assignment, suspect screening, MS/MS spectral interpretation or library matching) • Workflow methods & settings (e.g., formula predi…	NA	No annotation or identification was performed.
	Results	Data Outputs	Statistical & Chemometric Outputs	• Basic statistical outputs (e.g., adj. p-values, standard deviations, test statistics) • Results of chemometric analyses (e.g., reported classifications/groupings of features or samples, observed trends in the data) • Visuals/plots (e.g., Venn diagrams, heatmaps, clustering dendrograms, volcano plots, network diagrams, PCA and loading plots) • New statistical metrics, algorithms, packages, and/o…	3	All results of statistical tests are reported, clusters of samples using HCA are reported, visuals of PVCA, PCA, and HCA are included. Scripts are provided via link to author GitHub page.
			Identification & Confidence Levels	• Reported identifications and associated confidence levels (e.g., levels described by Schymanski et al., ES&T, 2014) • Supporting data for annotation/identification (e.g., formula match scores, fine isotope pattern, retention time match, MS/MS match scores, source of MS/MS spectra) • For features with lower confidence IDs, (i.e., not standard-confirmed), proposed tentative structures and other a…	NA	No annotation or identification was performed.
		QA/QC Metrics	Data Acquisition QA/QC	• Quality: Adherence to QA/QC protocols for sample preparation and data acquisition • Boundary: Description of the potential impacts of methods (sample prep, chromatographic, MS) on observable chemical space • Accuracy: Reported chromatographic and mass accuracy • Precision: Variability of observed retention time, precursor mass error, and abundance	1	Chemical space was not reported, some QC from spiked and standard replicate injections were included.
			Data Processing & Analysis QA/QC	• Quality: Outcomes of QC checks along the data processing & analysis workflow • Boundary: Impact of data processing & analysis method(s) on observed chemical space, observed limits of detection/ID • Accuracy: Performance measures (True Positive Rate, False Positive Rate, etc.) for known compounds or samples with known classification • Precision: Reproducibility/repeatability of performance measu…	NA	No identifications or classifications were made from the analysis.

## Sheet: Score Explanation
Score	Description	Example 1 – Analytical Sequence	Example 2 – Statistical & Chemometric Analysis	Example 3 – Data Processing & Analysis QA/QC
0	No elements of relevant reporting are present.	No details are provided regarding analysis order and batch information. Based on reporting, the experiment could not be replicated.	Statistical analyses were performed, but no information was provided about software, methods, assumptions, and thresholds.	No details are provided about the quality, boundary, accuracy, and precision of the data processing and analysis method(s). Based on reporting, the overall performance of the processing and analysis method(s) is unclear.
1	Some elements of relevant reporting are present, but major improvements are needed.	Some details are provided regarding analysis order and batch information, but major details that would assist in the interpretation of the results are lacking (e.g., the authors reported that blanks were analyzed, but no information about frequency/injection or sample order within the acquisition sequence was provided).	Statistical analyses were performed, but gaps in method details limit method reproducibility.	Some details are provided about the quality, boundary, accuracy, and precision of the data processing and analysis method(s), but major gaps limit understanding of overall performance (e.g., impacts of method choices on observed chemical space are discussed, but true/false positive rates, workflow QC checks, and reproducibility of identification are not reported).
2	Most elements of relevant reporting are present, but minor improvements are needed.	The majority of analysis order and batch information is provided, but some details are missing that could assist interpretation of the results (e.g., analysis order was reported, including sample randomization and the frequency/order of external reference standards and method blanks; however, information about multiple analytical batches was unclear).	Statistical analyses were performed, and the majority of method details are provided (e.g., the authors clearly reported the software, methods, and assumptions, but minor details regarding method thresholds are missing that would improve the reader’s ability to interpret the results).	Detailed information is provided about the quality, boundary, accuracy, and precision of the data processing and analysis method(s), but minor details that could improve the reader’s ability to interpret the impact on results are excluded (e.g., the authors do not discuss possible sources of variability in the outcomes of their identification workflow).
3	All elements of relevant reporting are present.	All details regarding sample randomization, replicate injections, the inclusion of blanks and QC samples in the acquisition sequence, and information about analytical batches are provided so that the experiment could be reproduced by an outside researcher.	Statistical analyses were performed, and all method details are reported in sufficient detail to allow a reader to reproduce the method and clearly understand the impact of method choices on the analysis results.	All necessary detailed information about the quality, boundary, accuracy, and precision of the data processing and analysis method(s) are provided and the implications are discussed.
NA	Reporting not relevant to the study.	Analytical sequence and batch information should be reported for all studies; however, it is less critical for studies that do not rely on comparisons of measurement data across samples.	Statistical analyses were not performed (e.g., the study is solely focused on chemical annotation & identification).	Reporting the quality, boundary, accuracy, and precision of the data processing & analysis methods is informative for all studies.

## Sheet: HIDDEN Plotting
								-1.2	-1	-0.8	-1.4
	Section	Category	Sub-Category	Y	External Avg	External Stdev	Author	Ext NA 1	Ext NA 2	Ext NA 3	Author NA	Ext Min	Ext Max	Err-Min	Err-Max
	Methods	Study Design	Objectives & Scope	17	-4	-4	-4	#REF!	#REF!	#REF!	#REF!
			Sample Information & Preparation	16	-4	-4	-4	#REF!	#REF!	#REF!	#REF!
			QC Spikes & Controls	15	-4	-4	-4	#REF!	#REF!	#REF!	#REF!
		Data Acquisition	Analytical Sequence	13	-4	-4	-4	#REF!	#REF!	#REF!	#REF!
			Chromatography	12	-4	-4	-4	#REF!	#REF!	#REF!	#REF!
			Mass Spectrometry	11	-4	-4	-4	#REF!	#REF!	#REF!	#REF!
		Data Processing & Analysis	Data Processing	9	-4	-4	-4	#REF!	#REF!	#REF!	#REF!
			Statistical & Chemometric Analysis	8	-4	-4	-4	#REF!	#REF!	#REF!	#REF!
			Annotation & Identification	7	-4	-4	-4	#REF!	#REF!	#REF!	#REF!
	Results	Data Outputs	Statistical & Chemometric Outputs	5	-4	-4	-4	#REF!	#REF!	#REF!	#REF!
			Identification & Confidence Levels	4	-4	-4	-4	#REF!	#REF!	#REF!	#REF!
		QA/QC Metrics	Data Acquisition QA/QC	2	-4	-4	-4	#REF!	#REF!	#REF!	#REF!
			Data Processing & Analysis QA/QC	1	-4	-4	-4	#REF!	#REF!	#REF!	#REF!

## Sheet: HIDDEN Scores Dropdowns
	NA
	0
	1
	2
	3
